# Supplementary material for: Z-Disk-Associated Plectin (Isoform 1d): Spatial Arrangement, Interaction Partners, and Role in Filamin C Homeostasis
Source: Cells. 2023 Apr 26;12(9):1259. doi: 10.3390/cells12091259 (PMC10177080; doi:10.3390/cells12091259)
Supplement: Supplementary file 1 [file cells-12-01259-s001.zip]

Archive with 1 entries (1 files):
- cells-2348815-supplementary.pdf
